# Supplementary material for: An approach for monitoring temperature on fruit surface by means of thermal point cloud
Source: MethodsX. 2022 Apr 26;9:101712. doi: 10.1016/j.mex.2022.101712 (PMC9096681; doi:10.1016/j.mex.2022.101712)
Supplement: Supplementary file 1 [file mmc1.zip]

Archive with 4 entries (4 files):
- extrinsics.py
- HOWTO.md
- intrinsics.py
- tools.py
