# Supplementary material for: An approach for monitoring temperature on fruit surface by means of thermal point cloud
Source: MethodsX. 2022 Apr 26;9:101712. doi: 10.1016/j.mex.2022.101712 (PMC9096681; doi:10.1016/j.mex.2022.101712)
Supplement: Supplementary file 1 [file mmc1.zip › extrinsics.py]

# ---------------------------------------------------------------------
# extrinsics.py
#
# This file performs the extrinsic calibration routine
#
# written by Sven Joerissen, ATB Potsdam, 2021
# ---------------------------------------------------------------------

import os.path
import sys

import numpy as np
import cv2 as cv
import open3d as o3d
import pandas as pd
import argparse
import time
import tools
import copy

from datetime import timedelta
from tools import separator

global mesh_frame, debug, path


def parse_arguments():
    parser = argparse.ArgumentParser()
    parser.add_argument("-p", "--path", default='./', help='Path to data folder.')
    parser.add_argument("-i", "--intrinsics", default='./intrinsics.npz', help='Path to the intrinsics '
                                                                               'calibration file.')
    parser.add_argument("-d", "--debug", type=int, default=0, metavar='arg',
                        help="Enable debug mode, which prints more info to the command line and previews data.")
    parser.add_argument("-t", "--target", type=int, default=0, metavar='arg',
                        help='Which lightbulb calibration target is used for the calibration, 0 = blob grid')
    options = parser.parse_args()
    return options


def find_calibration_images(file_list, scanner_initial_timestamps):
    """
    This function takes the list of thermal image files, each folder in its seperate dictionary,
    and finds the corresponding images for the time stamps given by the lidar scans.

    :param file_list: list containing dicts with thermal image files
    :param scanner_initial_timestamps: list containing time stamps of lidar origin
    :return: list of corresponding thermal image files
    """
    calibration_image_files = []
    for scan_nr in range(0, len(file_list)):
        print('Finding thermal image for scan', scan_nr)
        file_dict = file_list[scan_nr]
        current_lidar_timestamp = scanner_initial_timestamps[scan_nr]

        # buffers for time and file name, we only need two entries, one before and one after the lidar time stamp
        time_buffer = [0, 0]
        image_file_buffer = ['', '']
        for j in range(0, len(file_dict)):
            image_file = file_dict[j]

            # get time stamp from file name
            file_dir, filename_w_ext = os.path.split(os.path.realpath(image_file))
            date_time_string = filename_w_ext.split('.')[0]
            time_stamp = pd.to_datetime(date_time_string, format='%Y%m%d%H%M%S%f')

            if j == 0:  # first file
                # if first time stamp is already bigger than lidar time stamp, we don't have proper images
                if time_stamp > current_lidar_timestamp:
                    calibration_image_files.append(-1)
                    break
                time_buffer[0] = time_stamp
                image_file_buffer[0] = image_file
                continue
            else:
                # modulo gives us alternating entries
                image_file_buffer[j % 2] = image_file
                time_buffer[j % 2] = time_stamp
            # if we have one timestamp before and one after the lidar time stamp
            if (time_buffer[j % 2] > current_lidar_timestamp) and \
               (time_buffer[int(not(j % 2))] < current_lidar_timestamp):
                # calculate the difference to the lidar time stamp in milliseconds
                diff1 = (current_lidar_timestamp - time_buffer[j % 2])/timedelta(milliseconds=1)
                diff2 = (current_lidar_timestamp - time_buffer[int(not(j % 2))])/timedelta(milliseconds=1)
                # choose which file is the correct one by taking the one with the smaller difference
                if diff1 <= diff2:
                    calibration_image_files.append(image_file_buffer[j % 2])
                else:
                    calibration_image_files.append(image_file_buffer[int(not(j % 2))])
                break
    return calibration_image_files


def read_data_list(path):
    """
    This function scans all folders named 'scan' in 'path' and looks for lidar and image files.

    All lidar files need to be named according to %Y%m%d, e.g. 20210723*_lidar.txt
    All thermal image files need to be named according to %Y%m%d%H%M%S%f, e.g. 2021072311542825134.txt

    :param path: path to folder containing 'scan' folders
    :return: list of lidar files and list of dicts containing image files
    """
    real_path = os.path.realpath(path)
    contents = os.walk(real_path)
    scan_files = []
    image_files = []
    for x in contents:
        if 'scan' in x[0]:
            counter = 0
            images = {}
            for file in x[2]:
                if '.txt' in file:
                    if 'lidar' in file:
                        scan_files.append(x[0] + separator + file)
                    else:
                        images[counter] = x[0] + separator + file
                        counter += 1
            image_files.append(images)
    return scan_files, image_files


if __name__ == '__main__':
    opts = parse_arguments()
    path = opts.path
    intrinsics_file = opts.intrinsics
    light_pattern = opts.target
    debug = bool(opts.debug)
    lightbulb_pc = tools.create_lightbulb_pointcloud(light_pattern)
    if not lightbulb_pc.has_points():
        sys.exit()

    # load intrinsic calibration from file
    intrinsics = np.load(intrinsics_file)
    mtx = intrinsics['matrix']
    dist = intrinsics['distortion']

    # read all folders and files and split into lidar and camera names
    scan_files, image_files = tools.read_data_list(path)

    if len(scan_files) != len(image_files):
        print('Apparently some files were missing. Please check that the data is complete.')
        print('Found ', len(scan_files), ' scans and ', len(image_files), 'folders with images')
        sys.exit()

    # ### analyse point cloud data and find pattern
    # bounding box x = left, y = front, z = down, used for cropping
    global_lightbulb_points = []
    scanner_rvecs = []
    scanner_tvecs = []
    successes = []
    lidar_origin_timestamps = []
    all_calibration_clouds = []
    for scan_file in scan_files:
        # read point cloud from SICK file
        print('Converting point cloud from file', os.path.split(os.path.split(scan_file)[0])[1]
              + separator + os.path.split(scan_file)[1], '...')
        start = time.time()
        current_pcd, full_cloud, origin_timestamp = tools.calib_raw_data_to_pointcloud(scan_file)
        # tools.save_open3d_pc(full_cloud, 'C:\Data_share\calib.csv')
        all_calibration_clouds.append(full_cloud)
        lidar_origin_timestamps.append(origin_timestamp)
        print('Took', time.time()-start, 'seconds')
        start = time.time()

        # preprocess point cloud by detecting prominent plane and calculating eigenvectors
        print('  Extracting calibration board from point cloud...')
        pattern_scan_pc, T, success = tools.preprocess_point_cloud(current_pcd)
        if success is False:
            print('    Could not find calibration pattern!')
            successes.append(-1)
            global_lightbulb_points.append([-1, -1, -1])
            continue
        print('    Good dataset!')
        print('    Took', time.time() - start, 'seconds')
        start = time.time()

        # create pattern which is roughly aligned with prominent plane
        print('  Matching pattern with point cloud and calculating lidar pose...')
        pattern_model_pc = tools.create_calibration_pattern_model(light_pattern, T)

        # align both clouds with icp
        transformation_icp = tools.align_model_scan(pattern_scan_pc, pattern_model_pc)

        final_transformation = transformation_icp @ T

        # save rotation and translation
        rvec, jacobian_mat = cv.Rodrigues(final_transformation[:3, :3])
        scanner_rvecs.append(rvec)
        scanner_tvecs.append(np.transpose(final_transformation[:3, 3]))

        lightbulbs_aligned = copy.deepcopy(lightbulb_pc).transform(final_transformation)
        o3d.io.write_point_cloud('C:\Data_share\clouds_for_paper\lightbulbs.pts', lightbulbs_aligned)
        sys.exit()
        global_lightbulb_points.append(np.asarray(lightbulbs_aligned.points))
        successes.append(1)
        print('    Took', time.time() - start, 'seconds')
        start = time.time()
        #tools.draw_clouds([pattern_scan_pc, pattern_model_pc.transform(transformation_icp), lightbulbs_aligned])

    # ### now find corresponding thermal images and calculate extrinsic
    calibration_image_files = find_calibration_images(image_files, lidar_origin_timestamps)

    # create objectpoints for lightbulb pattern
    objp = tools.generate_objpoints()

    extrinsic_rvecs = []
    extrinsic_tvecs = []
    image_points_2d = []

    for i in range(0, len(calibration_image_files)):  # for each calibratoin image
        if successes[i] == 1:  # if we have proper lidar data
            print('Calibrating extrinsics for dataset', i, '...')
            start = time.time()
            file = calibration_image_files[i]
            image = tools.load_thermal_txt(file)
            keypoints = tools.detect_blobs(image)
            if len(keypoints) == 30:
                lines = tools.find_lines(keypoints)
                if lines[0, 0, 0] != 0 and lines[6, 0, 1] != 0 and lines[12, 0, 1] != 0 and lines[18, 0, 1] != 0 \
                        and lines[24, 0, 1] != 0:
                    image_points_2d.append(lines)
                    if debug:
                        tools.draw_lines(image, [lines])
                    # use corresponding global lightbulb points (3D) and image points in lines (2D) and calculate
                    # the extrinsics between scanner and camera
                    retval, rvec, tvec = cv.solvePnP(global_lightbulb_points[i], lines, mtx, dist)
                    extrinsic_rvecs.append(rvec)
                    extrinsic_tvecs.append(tvec)
                    print(tvec)
                    print('    Took', time.time() - start, 'seconds')
            else:
                print('Found', len(keypoints), 'keypoints, which does not fit the selected target!')
                successes[i] = -1  # to ensure that we won't use it for the reprojection analysis
                image_points_2d.append(np.zeros((1, 1, 2), np.float32))
                extrinsic_rvecs.append([-1, -1, -1])
                extrinsic_tvecs.append([-1, -1, -1])
                if debug:
                    copy = cv.drawKeypoints(image, keypoints, np.array([]), (0, 0, 255),
                                            cv.DRAW_MATCHES_FLAGS_DRAW_RICH_KEYPOINTS)
                    cv.imshow('Wrong amount of keypoints', copy)
                    cv.waitKey(1000)

        else:
            image_points_2d.append(np.zeros((1, 1, 2), np.float32))
            extrinsic_rvecs.append([-1, -1, -1])
            extrinsic_tvecs.append([-1, -1, -1])
            print('Ignoring Image', file, 'due to lack of 3D points')
    if debug:
        cv.destroyAllWindows()
    print(successes)
    print(extrinsic_tvecs)

    # ### calculate reprojection error for each found extrinsic and remove outliers
    good_tvecs = []
    good_rvecs = []
    good_rsme = []
    for i in range(0, len(extrinsic_rvecs)):
        # this ensures valid data
        if successes[i] == 1:
            reprojection_error = 0
            current_rvec = extrinsic_rvecs[i]
            current_tvec = extrinsic_tvecs[i]
            print(current_tvec)
            good_datasets = 0
            for j in range(0, len(image_points_2d)):  # for each calibration image
                if successes[j] == 1:
                    current_image_points = image_points_2d[j]  # these are the detected blob
                    projected_points, _ = cv.projectPoints(global_lightbulb_points[j], current_rvec,
                                                           current_tvec, mtx, dist)
                    tmp = 0
                    for k in range(0, len(projected_points)):
                        dx = projected_points[k, 0, 0] - current_image_points[k, 0, 0]
                        dy = projected_points[k, 0, 1] - current_image_points[k, 0, 1]
                        tmp += (dx*dx + dy*dy)
                    reprojection_error += tmp
                    good_datasets += 1
            rsme = np.sqrt(reprojection_error/(good_datasets * 30.0))
            print('RMSE for calibration', i, 'is', rsme)
            if rsme < 1.5:
                good_tvecs.append(current_tvec)
                good_rvecs.append(current_rvec)
                good_rsme.append(rsme)

    # ### save calibration information
    # average calibration
    avg_tvec = np.zeros((3, 1))
    avg_rvec = np.zeros((3, 1))
    for i in range(len(good_tvecs)):
        avg_tvec += np.asarray(good_tvecs[i])
        avg_rvec += np.asarray(good_rvecs[i])
    avg_tvec /= len(good_tvecs)
    avg_rvec /= len(good_rvecs)
    if debug:
        print(avg_tvec)

    good_datasets = 0
    for j in range(0, len(image_points_2d)):  # for each calibration image
        if successes[j] == 1:
            current_image_points = image_points_2d[j]  # these are the detected blob
            projected_points, _ = cv.projectPoints(global_lightbulb_points[j], avg_rvec,
                                                   avg_tvec, mtx, dist)
            tmp = 0
            for k in range(0, len(projected_points)):
                dx = projected_points[k, 0, 0] - current_image_points[k, 0, 0]
                dy = projected_points[k, 0, 1] - current_image_points[k, 0, 1]
                tmp += (dx * dx + dy * dy)
            reprojection_error += tmp
            good_datasets += 1
    rsme = np.sqrt(reprojection_error / (good_datasets * 30.0))
    print('RMSE for average is', rsme)

    # best rsme calibration
    best_rsme = 1000
    best_calibration = -1
    best_tvec = np.zeros((3, 1))
    best_rvec = np.zeros((3, 1))
    for i in range(0, len(good_rsme)):
        if good_rsme[i] < best_rsme:
            best_rsme = good_rsme[i]
            best_calibration = i
    if best_rsme != 1000:
        print('Best RSME is', best_rsme)
        best_tvec = np.asarray(good_tvecs[best_calibration])
        best_rvec = np.asarray(good_rvecs[best_calibration])
        if debug:
            print(best_tvec)
            print(best_rvec)
    else:
        print('Could not find a proper calibration')
        sys.exit()

    calibration_path = path + 'calibration.npz'
    np.savez(calibration_path, rvec_avg=avg_rvec, tvec_avg=avg_tvec, rvec_best=best_rvec, tvec_best=best_tvec,
             matrix=mtx, distortion=dist)

    # ### now color point clouds to see calibration
    cloud_counter = 0
    for point_cloud in all_calibration_clouds:
        start = time.time()
        print('Coloring scan', cloud_counter, '...')
        corresponding_image = tools.load_thermal_txt(calibration_image_files[cloud_counter], scale=False)
        point_counter = 0
        filename = path + 'cloud' + str(cloud_counter).zfill(3) + '.xyz'
        f = open(filename, 'w')
        point_counter = 0
        remissions = np.asarray(point_cloud.colors)
        for point in point_cloud.points:
            rem = remissions[point_counter, 0] * 254.0
            point_counter += 1
            projected, _ = cv.projectPoints(point, best_rvec, best_tvec, mtx, dist)
            if 0 <= np.around(projected[0, 0, 0]) < 640 and 0 <= np.around(projected[0, 0, 1]) < 480:
                scalar = corresponding_image[int(np.around(projected[0, 0, 1])), int(np.around(projected[0, 0, 0]))]
                f.write('{0} {1} {2} {3} {4}\n'.format(point[0], point[1], point[2], rem, scalar))
            else:
                f.write('{0} {1} {2} {3} {4}\n'.format(point[0], point[1], point[2], rem, -10.0))
        cloud_counter += 1
        f.close()
        print('    Took', time.time() - start, 'seconds')
