# Supplementary material for: An approach for monitoring temperature on fruit surface by means of thermal point cloud
Source: MethodsX. 2022 Apr 26;9:101712. doi: 10.1016/j.mex.2022.101712 (PMC9096681; doi:10.1016/j.mex.2022.101712)
Supplement: Supplementary file 1 [file mmc1.zip › HOWTO.md]

# Lidar to Thermal Camera Calibration

## General

* The whole code is based on python
* The following libraries need to be installed:
  * numpy
  * opencv-python
  * pandas
  * open3d
* Currently (26.07.21) it is **mandatory** to use python 3.8, since open3d **does not** support python 3.9, therefore I highly suggest creating a python virtual environment in order not to mess with everything else. Make sure to update pip with 'python -m pip install --upgrade pip' first before installing the above mentioned libraries

## Programs

#### 1. intrinsics.py

##### Info

This program uses recorded images of either a lightbulb blob pattern or the custom built lightbulb pattern to calculate the intrinsics of the thermal camera, it can also use checkerboard images to calibrate any regular color camera

##### Usage

The currently available parameters are

```
usage: intrinsics.py [-h] [-c arg] [-x arg] [-y arg] [-p arg] [-d arg]

optional arguments:
  -h, --help            show this help message and exit
  -c arg, --camera arg  Type of camera. 'thermal' or 'color'.
  -x arg, --boardX arg  Number of corners in x direction (chessboard).
  -y arg, --boardY arg  Number of corners in y direction (chessboard).
  -p arg, --path arg    Path to calibration images.
  -d arg, --debug arg   Enable debug mode, which prints more info to the command line and previews images.
```

##### Hints

There are a few key rules for taking the images for the calibration

* set the focus for the desired distance and **DON'T** change it afterwards --> disable autofocus
* for regular cameras, set the apterture and don't change it afterwards
* record images of the pattern at different orientations and positions within the image frame
* record between 50 and 150 images (the more the better, since some outliers will be filtered out)
* when finished, the calibration matrix as well as the distortion vectors are printed to the command line
* also the RMS error is printed to the command line and should be as low as possible

##### Output

A file called **intrinsics.npz** is saved in the folder containing the calibration images, in other words what was given via the command line argument `-p` or `--path`

#### 2. extrinsics.py

##### Info

This tool reads in lidar and thermal image data and tries to estimate the extrinsics of the setup. Regular camera images are in the works.

##### Data Structure

When recording the data, make sure that the structure is as follows:

```
data
+-- scan_01
|  +-- file01.txt
|  +-- file02.txt
|  +-- ...
|  +-- DATE_lidar.txt
|
+-- scan_02
|  +-- file01.txt
|  +-- file02.txt
|  +-- ...
|  +-- DATE_lidar.txt
+-- ...
```

* The folder names **must** contain **scan**
* The lidar filename must contain **lidar** and the DATE as %Y%m%d, e.g. 20210723\*_*lidar*.txt
* The thermal image .txt file names must contain the date and time as %Y%m%d%H%M%S%f, e.g. 2021072311542825134.txt

##### Usage

The currently available parameters are:

```
usage: extrinsics.py [-h] [-p PATH] [-i INTRINSICS] [-d arg] [-t arg]

optional arguments:
  -h, --help                show this help message and exit
  -p arg, --path arg        Path to data folder.
  -i arg, --intrinsics arg  Path to the intrinsics calibration file.
  -d arg, --debug arg       Enable debug mode, which prints more info to the command line and previews data.
  -t arg, --target arg      Which lightbulb calibration target is used for the calibration, 0 = blob grid
```

##### Hints

There are a few key rules for taking the data for the calibration

* focus from intrinsic calibration must still be unchanged!
* record images of the pattern at different orientations and positions within the scan area and be sure to not cut of sections of the board
* naturally, more data is always better, but between 30 and 50 different positions should be enough
* when finished, the extrinsic calibration matrix is printed to the command line

##### Output

A file called **calibration.npz** containing intrinsics and extrinsics is saved in the folder containing the data folders, in other words what was given via the command line argument `-p` or `--path`. Also, the calibration data is fused and gets saved into a folder.

#### 3. colorize.py

Still work in progress, but basically colors data based on existing calibration files.

The way it works in short:

* Each point of the cloud is projected onto the image plane
* For each resulting pixel coordinate, the corresponding temperature is taken from the pixel and assigned to the point

## Contact

**Sven Jörissen**

[sjoerissen@atb-potsdam.de](mailto:sjoerissen@atb-potsdam.de) or [sven.joerissen@uni-wuerzburg.de](mailto:sven.joerissen@uni-wuerzburg.de)
