# Supplementary material for: An approach for monitoring temperature on fruit surface by means of thermal point cloud
Source: MethodsX. 2022 Apr 26;9:101712. doi: 10.1016/j.mex.2022.101712 (PMC9096681; doi:10.1016/j.mex.2022.101712)
Supplement: Supplementary file 1 [file mmc1.zip › intrinsics.py]

# ---------------------------------------------------------------------
# extrinsics.py
#
# This file performs the intrinsic calibration routine
#
# written by Sven Joerissen, ATB Potsdam, 2021
# ---------------------------------------------------------------------

import numpy as np
import cv2 as cv
import glob
import argparse
import tools
import sys
import os.path

from tools import separator

global separator


def parse_arguments():
    parser = argparse.ArgumentParser()
    parser.add_argument("-c", "--camera", default='thermal', metavar='arg', help="Type of camera. "
                                                                                 "'thermal' or 'color'.")
    parser.add_argument("-x", "--boardX", type=int, default=5, metavar='arg', help="Number of corners in x direction "
                                                                                   "(chessboard).")
    parser.add_argument("-y", "--boardY", type=int, default=6, metavar='arg', help="Number of corners in x direction "
                                                                                   "(chessboard).")
    parser.add_argument("-p", "--path", default='./', metavar='arg', help="Path to calibration images.")
    parser.add_argument("-d", "--debug", type=bool, default=False, metavar='arg',
                        help="Enable debug mode, which prints more info to the command line and previews images.")
    options = parser.parse_args()
    return options


def calibrate_color_camera(board_x, board_y, path, debug):
    """
    This function performs all necessary tasks to calibrate a color camera intrinsically.

    The function goes systematically through all images found inside 'path', tries to detect a chessboard
    and performs the camera intrinsic calibration.
    The calibration is saved in 'path'.
    The procedure is according to https://docs.opencv.org/4.5.2/dc/dbb/tutorial_py_calibration.html

    :param board_x: Number of corners in x direction.
    :param board_y: Number of corners in y direction.
    :param path: Path to calibration images.
    :param debug: Prints more info to the command line and previews images.
    :return:
    """

    # add or remove file types as needed
    images = glob.glob(path + separator + "*.jpeg")
    images.extend(glob.glob(path + separator + "*.jpg"))
    images.extend(glob.glob(path + separator + "*.png"))
    images.extend(glob.glob(path + separator + "*.JPG"))
    images.extend(glob.glob(path + separator + "*.bmp"))

    # termination criteria
    criteria = (cv.TERM_CRITERIA_EPS + cv.TERM_CRITERIA_MAX_ITER, 30, 0.001)
    # prepare object points
    objp = np.zeros((board_x * board_y, 3), np.float32)
    objp[:, :2] = np.mgrid[0:board_y, 0:board_x].T.reshape(-1, 2)
    # Arrays to store object points and image points from all the images.
    objpoints = []  # 3d points in pattern coordinates
    imgpoints = []  # 2d points in image plane.

    image_count = 0
    for img_name in images:
        print("Analyzing image", img_name)
        img = cv.imread(img_name)
        gray = cv.cvtColor(img, cv.COLOR_BGR2GRAY)

        ret, corners = cv.findChessboardCorners(gray, (board_y, board_x), None)

        if ret:
            objpoints.append(objp)
            corners2 = cv.cornerSubPix(gray, corners, (11, 11), (-1, -1), criteria)
            imgpoints.append(corners2)
            if debug:
                tools.draw_lines(img, [corners])
            image_count += 1
        else:
            print('No calibration pattern found in', img_name)
    cv.destroyAllWindows()
    if image_count > 0:
        print("Performing calibration now...")
        ret, mtx, dist, rvecs, tvecs = cv.calibrateCamera(objpoints, imgpoints, gray.shape[::-1], None, None)
        total_error = 0
        for i in range(len(objpoints)):
            imgpoints2, _ = cv.projectPoints(objpoints[i], rvecs[i], tvecs[i], mtx, dist)
            error = cv.norm(imgpoints[i], imgpoints2, cv.NORM_L2)
            total_error += (error * error)
        print("RMS error: {}".format(np.sqrt(total_error / (len(objpoints)*len(imgpoints2)))))
        print("Camera Matrix:")
        print(mtx)
        print("dist:")
        print(dist)
        print('Successfully detected a calibration pattern in', image_count, 'of', len(images), 'images')
        intrinsics_path = path + 'intrinsics.npz'
        np.savez(intrinsics_path, matrix=mtx, distortion=dist, rotation=rvecs, translation=tvecs)
        print('Calibration saved as', intrinsics_path)

        if debug:
            print("rvecs:")
            print(rvecs)
            print("tvecs:")
            print(tvecs)
            counter = 0
            for img_name in images:
                img = cv.imread(img_name)
                # Display the original and undistorted images
                result = cv.undistort(img, mtx, dist, None)
                img = cv.resize(img, (900, 600))
                result = cv.resize(result, (900, 600))
                cv.imshow('Original', img)
                cv.imshow('Undistorted', result)
                cv.waitKey(2500)
                counter = counter + 1
            cv.destroyAllWindows()

    else:
        print('No images found in ', path, '/"', sep='')
    return


def calibrate_thermal_camera(path, debug):
    """
    This function performs all necessary tasks to calibrate a thermal camera intrinsically.

    The function goes systematically through all images found inside 'path', tries to detect a number of blobs
    corresponding to the selected pattern and performs the camera intrinsic calibration.
    The calibration is saved in 'path'.
    The procedure is according to https://docs.opencv.org/4.5.2/dc/dbb/tutorial_py_calibration.html, but uses
    the simple blob detector (https://docs.opencv.org/3.4/d0/d7a/classcv_1_1SimpleBlobDetector.html) to extract
    the blobs

    :param path: Path to calibration images.
    :param debug: Prints more info to the command line and previews images.
    :return:
    """

    # we are only using txt files with raw thermal data
    images = glob.glob(path + separator + "*.txt")
    objp = tools.generate_objpoints()
    if len(objp) == 1:
        print("Error while generating calibration pattern objectpoints.")
        return
    objpoints = []
    imgpoints = []
    image_count = 0
    img_shape = (0, 0)
    low_counter = 0
    high_counter = 0
    for img_name in images:
        if 'lidar' in img_name:
            continue
        if '.txt' in img_name:
            copy = tools.load_thermal_txt(img_name)
            img_shape = copy.shape
        else:
            img = cv.imread(img_name, cv.IMREAD_GRAYSCALE)
            copy = img.copy()
        print("Analyzing image", os.path.split(img_name)[1], "with dimension", copy.shape)
        if debug:
            debug_img = cv.cvtColor(copy, cv.COLOR_GRAY2BGR)

            # save image under new name
            new_name = ''
            path_list = img_name.split(separator)
            for i in range(0, len(path_list)-1):
                new_name += path_list[i] + separator
            name_list = path_list[len(path_list)-1].split(".")
            new_name = new_name + 'mod_' + name_list[0] + ".jpg"
            #tools.write_pgm_p2(copy, new_name)
            # cv.imwrite(new_name, copy)

        # blob detector, parameters determined empirically, change in tools
        for min_temp_scale in range(25, 36, 5):  # this adjusts for different lighting conditions
            keypoints = tools.detect_blobs(copy, sensitivity=0)  # start with low sensitivity
            if len(keypoints) != 30:
                keypoints = tools.detect_blobs(copy, sensitivity=1)  # increase sensitivity
            if len(keypoints) != 30:
                keypoints = tools.detect_blobs(copy, sensitivity=2)  # increase sensitivity even further
            if len(keypoints) != 30:
                copy = tools.load_thermal_txt(img_name, min_temp=min_temp_scale)  # reload image with higher threshold
            else:
                debug_img = cv.cvtColor(copy, cv.COLOR_GRAY2BGR)
                break  # if we are here, 30 keypoints were found


################# THIS IS FOR SAVING ALL DETECTED KEYPOINTS AND TEMPERATURE SCALE IMAGES
        # path_to_output = 'O:\FP2\SHEET\Measurements\Kalibrierung\\2021-09-27\intrinsicssven\output'
        # for img_name in images:
        #     if 'lidar' in img_name:
        #         continue
        #     if '.txt' in img_name:
        #         copy = tools.load_thermal_txt(img_name)
        #         img_shape = copy.shape
        #     else:
        #         img = cv.imread(img_name, cv.IMREAD_GRAYSCALE)
        #         copy = img.copy()
        #     print("Analyzing image", os.path.split(img_name)[1], "with dimension", copy.shape)
        #     # if debug:
        #     #     debug_img = cv.cvtColor(copy, cv.COLOR_GRAY2BGR)
        #
        #     # save image under new name
        #     new_name = ''
        #     path_list = img_name.split(separator)
        #     for i in range(0, len(path_list) - 1):
        #         new_name += path_list[i] + separator
        #     name_list = path_list[len(path_list) - 1].split(".")
        #     new_name = path_to_output + '\\' + name_list[0]
        #     # tools.write_pgm_p2(copy, new_name)
        #     # cv.imwrite(new_name, copy)
        #
        #     # blob detector, parameters determined empirically, change in tools
        #     cv.imwrite(new_name + '_minTemp20.jpg', copy)
        #     for min_temp_scale in range(25, 36, 5):  # this adjusts for different lighting conditions
        #         keypoints = tools.detect_blobs(copy, sensitivity=0)  # start with low sensitivity
        #         temp = cv.cvtColor(copy, cv.COLOR_GRAY2BGR)
        #         temp = cv.drawKeypoints(temp, keypoints, np.array([]), (0, 0, 255),
        #                                 cv.DRAW_MATCHES_FLAGS_DRAW_RICH_KEYPOINTS)
        #         cv.imwrite(new_name + '_minTemp' + str(min_temp_scale - 5) + '_s0.jpg', temp)
        #         # if len(keypoints) != 30:
        #         keypoints = tools.detect_blobs(copy, sensitivity=1)  # increase sensitivity
        #         temp = cv.cvtColor(copy, cv.COLOR_GRAY2BGR)
        #         temp = cv.drawKeypoints(temp, keypoints, np.array([]), (0, 0, 255),
        #                                 cv.DRAW_MATCHES_FLAGS_DRAW_RICH_KEYPOINTS)
        #         cv.imwrite(new_name + '_minTemp' + str(min_temp_scale - 5) + '_s1.jpg', temp)
        #         # if len(keypoints) != 30:
        #         keypoints = tools.detect_blobs(copy, sensitivity=2)  # increase sensitivity even further
        #         temp = cv.cvtColor(copy, cv.COLOR_GRAY2BGR)
        #         temp = cv.drawKeypoints(temp, keypoints, np.array([]), (0, 0, 255),
        #                                 cv.DRAW_MATCHES_FLAGS_DRAW_RICH_KEYPOINTS)
        #         cv.imwrite(new_name + '_minTemp' + str(min_temp_scale - 5) + '_s2.jpg', temp)
        #         # if len(keypoints) != 30:
        #         copy = tools.load_thermal_txt(img_name, min_temp=min_temp_scale)  # reload image with higher threshold
        #         cv.imwrite(new_name + '_minTemp' + str(min_temp_scale) + '.jpg', copy)
        #         # else:
        #         debug_img = cv.cvtColor(copy, cv.COLOR_GRAY2BGR)
        #         # break  # if we are here, 30 keypoints were found
#################

        if len(keypoints) == 30:
            lines = tools.find_lines(keypoints)
            if lines[0, 0, 0] != 0 and lines[6, 0, 1] != 0 and lines[12, 0, 1] != 0 and lines[18, 0, 1] != 0 and \
                    lines[24, 0, 1] != 0:
                image_count += 1
                imgpoints.append(lines)
                objpoints.append(objp)
                tools.draw_lines(debug_img, [lines])
            else:
                if debug:
                    print('  Got 30 points but could not find lines!')
                    copy = cv.drawKeypoints(debug_img, keypoints, np.array([]), (0, 0, 255),
                                            cv.DRAW_MATCHES_FLAGS_DRAW_RICH_KEYPOINTS)
                    cv.imshow('Not lines found.', copy)
                    cv.waitKey(100)
            #tools.draw_lines(debug_img, [lines])
        else:
            if len(keypoints) > 30:
                high_counter += 1
            if len(keypoints) < 30:
                low_counter += 1
            print('  Found', len(keypoints), 'keypoints, which does not fit the selected target!')
            if debug:
                copy = cv.drawKeypoints(debug_img, keypoints, np.array([]), (0, 0, 255),
                                        cv.DRAW_MATCHES_FLAGS_DRAW_RICH_KEYPOINTS)
                cv.imshow('Wrong amount of keypoints', copy)
                cv.waitKey(100)
    print('Too many keypoints found', high_counter, 'times')
    print('Too less keypoints found', low_counter, 'times')
    cv.destroyAllWindows()
    if image_count == 0:
        print('Could not find any images!')
        sys.exit()
    print('Successfully detected a calibration pattern in', image_count, 'of', len(images), 'images -->',
          int((image_count/len(images)*100)), '% success')
    blank_image = np.zeros((480, 640, 3), np.uint8)
    for objp in imgpoints:
        for i in range(0, len(objp)):
            cv.circle(blank_image, (int(objp[i, 0, 0]), int(objp[i, 0, 1])), 1, (0, 255, 0))
    cv.imshow('All detected keypoints', blank_image)
    cv.waitKey(5000)
    cv.destroyAllWindows()
    print("Performing calibration now...")
    ret, mtx, dist, rvecs, tvecs = cv.calibrateCamera(objpoints, imgpoints, img_shape[::-1], None, None)
    total_error = 0
    for i in range(len(objpoints)):
        imgpoints2, _ = cv.projectPoints(objpoints[i], rvecs[i], tvecs[i], mtx, dist)
        error = cv.norm(imgpoints[i], imgpoints2, cv.NORM_L2)
        total_error += (error * error)
    print("RMS error: {}".format(np.sqrt(total_error / (len(objpoints)*len(imgpoints2)))))
    print("Camera Matrix:")
    print(mtx)
    print("dist:")
    print(dist)
    intrinsics_path = path + separator + 'intrinsics.npz'
    np.savez(intrinsics_path, matrix=mtx, distortion=dist, rotation=rvecs, translation=tvecs)
    print('Calibration saved as', intrinsics_path)

    if debug:
        print("rvecs:")
        print(rvecs)
        print("tvecs:")
        print(tvecs)


if __name__ == '__main__':
    opts = parse_arguments()
    pattern_type = opts.camera
    board_x = opts.boardX
    board_y = opts.boardY
    path = opts.path
    debug = opts.debug
    if pattern_type == 'color':
        calibrate_color_camera(board_x, board_y, path, debug)
    elif pattern_type == 'thermal':
        calibrate_thermal_camera(path, debug)
    else:
        print('Pattern type', opts.type, 'is not implemented!')
