# Supplementary material for: An approach for monitoring temperature on fruit surface by means of thermal point cloud
Source: MethodsX. 2022 Apr 26;9:101712. doi: 10.1016/j.mex.2022.101712 (PMC9096681; doi:10.1016/j.mex.2022.101712)
Supplement: Supplementary file 1 [file mmc1.zip › tools.py]

# ---------------------------------------------------------------------
# tools.py
#
# This file contains all functions for image and point cloud processing
# which are shared by multiple calibration routines.
#
# written by Sven Joerissen, ATB Potsdam, 2021
# ---------------------------------------------------------------------
import time
from sys import platform
from array import array

import numpy as np
import cv2 as cv
import open3d as o3d
import pandas as pd

import os.path
import math
import copy
import sys

global separator
if platform == "win32":
    separator = "\\"
else:
    separator = "/"


# IMAGE HANDLING FUNCTIONS


def draw_lines(img, corners_array, name='Detected blobs'):
    """
    This function draws small circles around the detected corners/blobs and connects them in their
    respective order, indicated by changing colors from red via green to blue.

    :param img: image to be drawn on
    :param corners_array: array of corners/blobs detected in image or images
    :param name: optional name for window
    :return:
    """
    if len(img.shape) != 3:
        img = cv.cvtColor(img, cv.COLOR_GRAY2BGR)
    rows, cols, channels = img.shape
    colormap = np.zeros((1, 1, 3), np.uint8)
    colormap[0][0][0] = 0
    colormap[0][0][1] = 255
    colormap[0][0][2] = 255
    cv.cvtColor(colormap, cv.COLOR_HSV2BGR, colormap)
    for corners in corners_array:
        for i in range(0, len(corners)):
            hue = int(i * 120 / len(corners))
            colormap[0][0][0] = hue
            colormap[0][0][1] = 255
            colormap[0][0][2] = 255
            colormap = cv.cvtColor(colormap, cv.COLOR_HSV2BGR)
            new_color = (int(colormap[0][0][0]), int(colormap[0][0][1]), int(colormap[0][0][2]))
            point = corners[i]
            cv.circle(img, (int(point[0][0]), int(point[0][1])), int(rows / 150), new_color, int(rows / 1500))
            if i < len(corners) - 1:
                p2 = corners[i + 1]
                cv.line(img, (int(point[0][0]), int(point[0][1])), (int(p2[0][0]), int(p2[0][1])), new_color, 1)
    cv.imshow(name, img)
    cv.waitKey(100)


def load_thermal_txt(path_to_image, scale=True, min_temp=20):
    """
    This functions reads a thermal image from a txt file.

    The image will be converted from raw to temperature and
    scaled such that the temperature range within the image
    corresponds to 0-255 to make features more visible.
    The conversion is only valid for the FLIR A655SC camera.

    :param path_to_image: Path to image to be loaded
    :param scale: whether to scale the image or not
    :return: 8 bit thermal image
    """

    img = np.loadtxt(path_to_image, dtype='float32')
    img /= 100.0
    img -= 273.15
    if scale:
        copy = scale_value_range(img, min_temp)
    else:
        copy = img
    return copy


def scale_value_range(img, min_temp=20):
    """
    This function scales the image temperatures to the range 20 to 80 degrees

    :param img: image to be scaled
    :return: scaled image
    """
    min_v = min_temp
    max_v = 60.0
    img_copy = copy.deepcopy(img)
    for i in range(img_copy.shape[0]):
        for j in range(img_copy.shape[1]):
            if img_copy[i, j] < min_v:
                img_copy[i, j] = min_v
            if img_copy[i, j] > max_v:
                img_copy[i, j] = max_v
    img_copy -= min_v
    scale = 255 / (max_v - min_v)
    img_copy *= scale
    img_copy = img_copy.astype('uint8')
    return img_copy


def write_pgm_p2(img, filename):
    """
    This functions writes a uint8 array into a pgm p2 image file

    :param img: numpy array to be written (should be uint8, otherwise nothing is written)
    :param filename: new image file name
    """

    rows, cols = img.shape
    f = open(filename, 'w')
    f.write("P2\n")
    f.write(str(cols) + " " + str(rows) + "\n")
    f.write("255\n")
    for i in range(0, rows):
        for j in range(0, cols):
            f.write(str(img[i, j]) + " ")
        f.write('\n')
    f.close()


def detect_blobs(img, sensitivity=2):
    """
    This function detects blobs in images based on the selected patterntype.

    :param img: image to be used for blob detection
    :param patterntype: 0 = blob grid, 1 = custom w
    :return: OpenCV keypoints of detected blobs
    """
    params = cv.SimpleBlobDetector_Params()
    if sensitivity == 2:  # highest sensitivity
        params.minThreshold = 20
        params.maxThreshold = 220
        params.thresholdStep = 15
        params.filterByColor = False
        params.filterByArea = True
        params.minArea = 1
        params.maxArea = 60
        params.filterByInertia = False
        params.minInertiaRatio = 0.5
        params.maxInertiaRatio = 1
        params.filterByCircularity = False
        params.filterByConvexity = False
        # params.filterByCircularity = True
        params.minCircularity = 0.7
        params.maxCircularity = 1
    if sensitivity == 1:  # higher sensitivity
        params.minThreshold = 30
        params.maxThreshold = 220
        params.thresholdStep = 15
        params.filterByColor = False
        params.filterByArea = True
        params.minArea = 3
        params.maxArea = 80
        params.filterByInertia = False
        params.minInertiaRatio = 0.5
        params.maxInertiaRatio = 1
        params.filterByCircularity = False
        params.filterByConvexity = False
        # params.filterByCircularity = True
        params.minCircularity = 0.7
        params.maxCircularity = 1
    if sensitivity == 0:  # start with low sensitivity
        params.minThreshold = 50
        params.maxThreshold = 220
        params.thresholdStep = 20
        params.filterByColor = False
        params.filterByArea = True
        params.minArea = 5
        params.maxArea = 100
        params.filterByInertia = False
        params.minInertiaRatio = 0.5
        params.maxInertiaRatio = 1
        params.filterByCircularity = False
        params.filterByConvexity = False
        # params.filterByCircularity = True
        params.minCircularity = 0.7
        params.maxCircularity = 1
    detector = cv.SimpleBlobDetector_create(params)

    return detector.detect(img)


def find_lines(keypoints):
    """
    This function tries to find lines containing 6 points from the keypoints.

    The algorithm used is brute force, since we are dealing with a maximum of 30 points.
    It works as follows:
    - Take two points from 'keypoints' and calculate the line equation
    - For each point in 'keypoints'
        - calculate the distance to the lines
        - if the distance is below a certain threshold, add it to 'close_keypoints'
    - If the number of points close to the line is 6, we found a line
    - Remove all selected points from keypoints and continue, until we found all lines

    After we found all lines, we sort them according to the selected pattern

    :param keypoints: keypoints found from the blob detector
    :return: array of sorted blobs (imgpoints)
    """
    lines = np.zeros((len(keypoints), 2), np.float32)
    tresh = 8
    lines_found = 0
    lines_tried = 0
    while lines_found < 5:  # this while loop ensures that we reset the counters after a line has been found
        lines_tried += 1  # this counts how often we tried to find lines
        for i in range(0, len(keypoints)):
            for j in range(i + 1, len(keypoints)):
                # for two consecutive keypoints
                p1 = keypoints[i].pt
                p2 = keypoints[j].pt
                if p2[0] - p1[0] != 0:
                    # calculate y = mx + t
                    m = (p2[1] - p1[1]) / (p2[0] - p1[0])
                    t = p1[1] - (m * p1[0])
                    count_positives = 0
                    close_keypoints = []
                    for k in range(0, len(keypoints)):  # for each keypoint calculate distance to line
                        point = keypoints[k].pt
                        dist = point_to_line_distance(point, m, t)
                        if dist < tresh:  # if dist < thresh, point is on line
                            count_positives += 1
                            close_keypoints.append(keypoints[k])
                    if count_positives == 6:  # when we found exactly 6 points, we have a line
                        lines_found += 1
                        counter = 0
                        for close_kp in close_keypoints:  # convert the keypoints to line points and delete them
                            keypoints.remove(close_kp)
                            lines[counter + (lines_found - 1) * 6, 0] = close_kp.pt[0]
                            lines[counter + (lines_found - 1) * 6, 1] = close_kp.pt[1]
                            counter += 1
                        break  # once we found a line we need to break our of the inner loop
            break  # and break out of the outer loop to reset the counters
        if lines_tried == 20:  # make sure we don't go endless
            break
    lines_sorted = sort_lines(lines)
    # print('Needed', lines_tried, 'trials to find pattern.')
    return lines_sorted


def point_to_line_distance(p, m, t):
    """
    This function calculates the distance of a point to a line given by y = mx + t

    :param p: point
    :param m: slope
    :param t: y-intercept
    :return: distance in pixels
    """
    x_p = (p[0] + m * p[1] - m * t) / (m * m + 1)
    y_p = m * ((p[0] + m * p[1] - m * t) / (m * m + 1)) + t
    dist = np.sqrt((p[0] - x_p) ** 2 + (p[1] - y_p) ** 2)
    return dist


def sort_lines(lines):
    """
    This function sorts the lines according to ne number of found blobs.

    The order of the blobs needs to be according to the order that the
    generate_objpoints function produces, since they are corresponding.
    For both blob pattern, we start counting in the top left corner.
    The images must be taken such that the lines (containing 6 blobs)
    are vertical in real life.
    Note: the thermal camera images are rotated 90 degrees ccw due to
    the physical setup of the camera. Hence, the function looks for
    horizontal lines starting in the bottom left.

    :param lines: array containing the detected blobs grouped to lines
    :return: array containing the sorted blobs grouped to lines in an
             OpenCV compatible array
    """
    if len(lines) == 30:
        lines_sorted = np.zeros((30, 1, 2), np.float32)
        # split array into single lines
        line0, line1, line2, line3, line4 = np.array_split(lines, 5)
        # sort points in line from left to right (by first value of each row which is x)
        line0 = line0[np.argsort(line0[:, 0])]
        line1 = line1[np.argsort(line1[:, 0])]
        line2 = line2[np.argsort(line2[:, 0])]
        line3 = line3[np.argsort(line3[:, 0])]
        line4 = line4[np.argsort(line4[:, 0])]
        # now arrange lines from bottom to top (by comparing y value of first point)
        d = {0: line0[0, 1], 1: line1[0, 1], 2: line2[0, 1], 3: line3[0, 1], 4: line4[0, 1]}
        d = sorted(d.items(), key=lambda item: item[1], reverse=True)
        counter = 0
        for index in d:
            current_line = np.zeros((6, 2))
            if index[0] == 0:
                current_line = line0
            elif index[0] == 1:
                current_line = line1
            elif index[0] == 2:
                current_line = line2
            elif index[0] == 3:
                current_line = line3
            elif index[0] == 4:
                current_line = line4
            for p in range(0, len(current_line)):
                point = current_line[p]
                lines_sorted[(counter * 6) + p, 0, 0] = point[0]
                lines_sorted[(counter * 6) + p, 0, 1] = point[1]
            counter += 1
    return lines_sorted


def generate_objpoints():
    """
    Generates the necessary 3D objectpoints for OpenCV according to the selected pattern.

    :return: numpy array of objectpoints in an OpenCV compatible array
    """
    objp = np.zeros((5 * 6, 3), np.float32)
    objp[:, :2] = np.mgrid[0:6, 0:5].T.reshape(-1, 2)
    objp = objp * 0.1  # distance between lightbulbs is 10cm
    return objp


def scale_to_temperature(img, max_t):
    """
    This function currently scales the image down to 8 bit and a temperature
    range of 0 to max_T degrees Celsius.
    TODO: this is only necessary for direct viewing of colors in debug mode

    :param img: input image
    :param max_t: maximum temperature for scaling
    :return: 8 bit representation of temperature scale
    """
    copy = cv.convertScaleAbs(img.astype('uint8'), alpha=(255.0 / max_t))
    return copy


# POINT CLOUD HANDLING FUNCTIONS


def draw_clouds(input):
    """
    This function visualizes point clouds.
    They must be passed as list of point clouds.
    This is thread blocking, so the code only continues once the window is closed

    :param input: list of point clouds
    :return:
    """
    # this is the origin coordinate frame
    origin_frame = o3d.geometry.TriangleMesh.create_coordinate_frame(
        size=0.3, origin=[0, 0, 0])

    vis = o3d.visualization.Visualizer()
    vis.create_window()
    for cloud in input:
        vis.add_geometry(cloud)
    vis.add_geometry(origin_frame)
    #vis.add_geometry(crop_box)
    view = vis.get_view_control()
    view.set_front([-0.95887653668253847, -0.15173775231759359, -0.23985712814362029])
    view.set_lookat([0.72737954428922258, 0.13761615606955679, 0.0050383106662251183])
    view.set_up([0.15513022932510814, -0.98788242799833381, 0.0047875256298362326])
    view.set_zoom(0.54)

    render = vis.get_render_option()
    render.point_size = 2.0

    vis.run()


def draw_line(p1, dir, color):
    down = p1 + dir
    points = [p1,
              down]
    line = [[0, 1]]
    arrow = o3d.geometry.LineSet(
        points=o3d.utility.Vector3dVector(points),
        lines=o3d.utility.Vector2iVector(line),
    )
    arrow.colors = o3d.utility.Vector3dVector(color)
    return arrow


def create_lightbulb_pointcloud(pattern):
    """
    This function creates a point cloud for the position of the lighbulbs corresponding to the selected
    pattern, centered around the global coordinate system.

    Currently, only the blob grid pattern (5x6 bulbs with a distance of 0.1m) is supported!

    :param pattern: Type of pattern (see parse_arguments or --help for supported pattern)
    :return: point cloud of lightbulb pattern
    """
    lightbulb_pointcloud = o3d.geometry.PointCloud()
    if pattern == 0:  # blob grid 5x6 with dist=0.1m
        pattern_array = []
        colors_array = []
        for x in np.arange(-0.2, 0.21, 0.1):
            for y in np.arange(-0.25, 0.26, 0.1):
                pattern_array.append([x, y, 0.0])
                if x == -0.2:
                    colors_array.append([0, 1, 0])
                    continue
                if y == -0.25:
                    colors_array.append([1, 0, 0])
                    continue
                colors_array.append([0, 0, 1])
        lightbulb_pointcloud.points = o3d.utility.Vector3dVector(pattern_array)
        lightbulb_pointcloud.colors = o3d.utility.Vector3dVector(np.asarray(colors_array))
    else:
        print('Currently not implemented!')

    return lightbulb_pointcloud


def hex_to_dec_array(hex_array):
    """
    This function converts a hex array to a dec array while leaving non hex characters as zeros.

    :param hex_array: input array containing hex digits
    :return: decimal array of the same size as input array
    """
    rows, cols = hex_array.shape
    dec_array = np.zeros((rows, cols), np.float32)
    for i in range(rows):
        for j in range(cols):
            try:
                dec_array[i, j] = int(hex_array[i, j], 16)
            except ValueError:
                pass
            except TypeError:
                pass
    return dec_array


def calib_raw_data_to_pointcloud(scan_file):
    """
    This function reads the SICK raw data from a file and converts it into a
    point cloud.

    Currently, the point clouds origin is set to be around 32 cm
    after the first available scan. Since we move around 65cm on the linear conveyor,
    this gives us the center of the point cloud in the middle of the travelled distance,
    which is important to select the corresponding thermal image with maximum overlap.

    :param scan_file: file containing the SICK raw data
    :return: point cloud and corresponding time stamp for thermal image
    """

    # point cloud gets cropped with this box to remove floor, ceiling, etc.

    # Read raw lidar data from file
    lidar_rawData = pd.read_csv(scan_file, header=None, delimiter='\s', dtype=str, engine='python')

    # Get date from filename
    file_dir, filename_w_ext = os.path.split(os.path.realpath(scan_file))
    date = (filename_w_ext.split('_')[0])[:8]  # file needs to start with 6 digit date

    # Remove the unnecessary strings from timestamps and merge with date
    timeStamp = lidar_rawData[0].str.split(",", n=1, expand=True)
    timeStamp.drop(columns=[1], inplace=True)
    timeStamp = pd.to_datetime(date+timeStamp[0], format='%Y%m%d%H:%M:%S.%f')

    # Separate the lidar and remission data columns (1081 no of columns):
    DistColumns_1 = range(26, 1107)
    RemissionColumns_1 = range(5462, 6543)

    # Convert the hexadecimal values to decimal value:
    lidar_hex = pd.DataFrame(lidar_rawData[DistColumns_1]).to_numpy()
    nparray_lidar_dec = (hex_to_dec_array(lidar_hex)) / 1000.0

    lidar_hex = pd.DataFrame(lidar_rawData[RemissionColumns_1]).to_numpy()
    nparray_lidar_rem = hex_to_dec_array(lidar_hex)

    # Calculate xyz from lidar data
    points = np.empty(((len(timeStamp) * 1081), 4))
    z = 0.32  # offset to center the point cloud around the traveling distance
    center_time = 0  # to save the time stamp for the corresponding thermal image
    for i in range(len(timeStamp)):
        m = 0
        for j in range(1081):
            if nparray_lidar_dec[i, j] > 0.25:
                points[i * 1081 + j, 0] = nparray_lidar_dec[i, j] * math.sin(math.radians(m))
                points[i * 1081 + j, 1] = nparray_lidar_dec[i, j] * math.cos(math.radians(m))
                points[i * 1081 + j, 2] = z
                points[i * 1081 + j, 3] = nparray_lidar_rem[i, j]
            m += 0.1667  # angular steps
        z -= 0.0008  # distance steps (for 10 mm/s = 0.0004 m & 20 mm/s = 0.0008 m)
        if z <= 0 and center_time == 0:
            center_time = timeStamp[i]

    # now write points into a point cloud
    pcd = o3d.geometry.PointCloud()
    pcd.colors = o3d.utility.Vector3dVector(scalar_to_grayscale_array(points[:, [3]]))
    pcd.points = o3d.utility.Vector3dVector(points[:, [0, 1, 2]])
    #box_crop = copy.deepcopy(pcd).crop(crop_box)
    #draw_clouds([box_crop, crop_box, pcd])

    return pcd, pcd, center_time


def read_raw_sick_data(sick_file):
    """
    This function reads the SICK raw data from a file and converts it into cartesian coordinates and remission
    values.

    The time stamps are parsed into a list and the scan lines are parsed into a list of arrays.

    :param sick_file: file containing raw sick data
    :return: list of time stamps and list of scan lines
    """
    data = open(sick_file, 'r')
    distance_columns = range(26, 1107)
    remission_columns = range(1113, 2194)
    # remission_columns = range(5462, 6543)  # use this when you want to read the full sick file

    time_stamps = []
    scan_lines = []

    count = 0
    while True:
        line = data.readline()
        count += 1
        if not line:
            break
        else:
            if line != '\n':
                line_data = line.split(' ')
                if len(line_data) >= 2195:
                    time_stamp = line_data[0].split(',')[0]
                    distance_list = [line_data[i] for i in distance_columns]
                    remission_list = [line_data[i] for i in remission_columns]

                    scan_line = []
                    m = 0
                    for i in range(len(distance_list)):
                        dec_val_dist = 0
                        point = array('f')
                        try:
                            dec_val_dist = int(distance_list[i], 16) / 1000.0
                            dec_val_rem = int(remission_list[i], 16)
                        except ValueError:
                            pass
                        except TypeError:
                            pass
                        if 3.0 > dec_val_dist > 0.25:
                            point.append(0)
                            point.append(dec_val_dist * math.sin(math.radians(m)))
                            point.append(dec_val_dist * math.cos(math.radians(m)))
                            point.append(dec_val_rem)
                            scan_line.append(point)
                        m += 0.166667
                    if len(scan_line) > 0:
                        scan_lines.append(scan_line)
                        time_stamps.append(time_stamp)
    return time_stamps, scan_lines


def segment_by_label(pc, labels, label, invert=False):
    """
    This function segments a point cloud by a label (e.g. given by cluster_dbscan.

    :param pc: point cloud
    :param labels: array of assigned labels per point
    :param label: selected label
    :param invert: segment by label or by inverse
    :return: segmented point cloud
    """
    cloud = o3d.geometry.PointCloud()
    temp_p = np.asarray(pc.points)
    temp_c = np.asarray(pc.colors)
    points = []
    colors = []
    for i in range(0, len(labels)):
        l = labels[i]
        if invert:
            if l != label:
                points.append(temp_p[i])
                colors.append(temp_c[i])
        else:
            if l == label:
                points.append(temp_p[i])
                colors.append(temp_c[i])
    cloud.points = o3d.utility.Vector3dVector(points)
    cloud.colors = o3d.utility.Vector3dVector(colors)
    return cloud


def sort_evs(evals, evecs):
    """
    This function takes the unsorted evals and evecs, sorts them by ascending eval.
    :param evals: eigenvalues
    :param evecs: corresponding eigenvectors
    :return: sorted eigenvalues and corresponding eigenvectors
    """

    # sort by ascending eigenvalues
    evecs_sorted = np.zeros((3, 3), np.float32)
    evals_sorted = np.zeros(3, np.float32)

    d = {0: evals[0], 1: evals[1], 2: evals[2]}
    d = sorted(d.items(), key=lambda it: it[1])
    count = 0
    for it in d:
        evals_sorted[count] = it[1]
        evecs_sorted[:, count] = evecs[:, it[0]]
        count += 1
    return evals_sorted, evecs_sorted


def ev_from_pc(cloud):
    """
    This function calculates the eigenvectors and eigenvalues of a point cloud based on
    PCA (principle component analysis).

    This is done by performing singular value decomposition on a data matrix, which is
    mean centered. Also, since eigenvalues and eigenvectors are not necessarily sorted,
    we sort them and also make it such that they align with our defined board coordinate
    system.

    :param cloud: input point cloud
    :return: eigenvalues, eigenvectors, centroid
    """
    if len(cloud) < 3:
        print('Not enough points in point cloud to calculate eigenvectors!')
        return [[0, 0, 0]]
    cx = cy = cz = 0.0
    for p in cloud:
        cx += p[0]
        cy += p[1]
        cz += p[2]
    cx /= len(cloud)
    cy /= len(cloud)
    cz /= len(cloud)
    A = np.zeros((3, 3))
    for p in cloud:
        A[0, 0] += (p[0] - cx) * (p[0] - cx)
        A[1, 1] += (p[1] - cy) * (p[1] - cy)
        A[2, 2] += (p[2] - cz) * (p[2] - cz)
        A[1, 0] += (p[0] - cx) * (p[1] - cy)
        A[2, 0] += (p[0] - cx) * (p[2] - cz)
        A[2, 1] += (p[1] - cy) * (p[2] - cz)
    A[0, 1] = A[1, 0]
    A[0, 2] = A[2, 0]
    A[1, 2] = A[2, 1]
    try:
        w, v = np.linalg.eig(A)
        w, v = sort_evs(w, v)
    except np.linalg.LinAlgError:
        print('No plane found.')
        return [[0, 0, 0]]
    return w, v, [cx, cy, cz]


def tmat_from_ev(evecs, centroid):
    """
    This function calculates the transformation lidar->pattern from the eigenvectors of the calibration pattern point
    cloud.
    evecs[:, 2] is our y direction and should point in positive global y
    evecs[:, 1] is our x direction and should point in negative global z

    :param evecs: eigenvectors of the calibration pattern point cloud
    :param centroid: centroid of the calibration pattern point cloud
    :return: transformation matrix lidar->pattern
    """
    T = np.eye(4)
    # first, check if evecs have direction we need for the transformation
    x_vec = evecs[:, 1]
    if x_vec[2] > 0:
        x_vec *= -1
    y_vec = evecs[:, 2]
    if y_vec[1] < 0:
        y_vec *= -1
    # calculate corresponding z vector
    z_vec = np.cross(x_vec, y_vec)

    # fill transformation matrix
    T[:3, 0] = x_vec
    T[:3, 1] = y_vec
    T[:3, 2] = z_vec
    T[:3, 3] = centroid

    return T


def preprocess_point_cloud(pcd):
    """
    This function takes the input point cloud and extracts the points corresponding to the calibration plane.

    Additionally, the transformation from the origin of the scan to the board is roughly calculated by
    analyzing the shape of the board point cloud.

    :param pcd: input point cloud
    :return: point cloud of calibration pattern, transformation matrix, success parameter
    """

    # the values are specific to the linear conveyor!
    min_z_pcd = pcd.get_axis_aligned_bounding_box().get_min_bound()[2]
    max_z_pcd = pcd.get_axis_aligned_bounding_box().get_max_bound()[2]
    crop_box = o3d.geometry.AxisAlignedBoundingBox([0.4, -1.0, min_z_pcd], [3.0, 0.6, max_z_pcd])
    input_pcd = copy.deepcopy(pcd)
    #input_pcd.paint_uniform_color([1, 0, 0])
    pcd = pcd.crop(crop_box)
    #draw_clouds([crop_box, input_pcd, pcd])
    o3d.io.write_point_cloud('C:\Data_share\clouds_for_paper\orig.pts', input_pcd)
    o3d.io.write_point_cloud('C:\Data_share\clouds_for_paper\crop.pts', pcd)
    success = True

    # segment plane
    plane_model, inliers = pcd.segment_plane(distance_threshold=0.005, ransac_n=10, num_iterations=300)
    if plane_model[3] > 0:
        plane_model *= -1
    plane_cloud = pcd.select_by_index(inliers)  # select the plane
    #plane_cloud.paint_uniform_color([1, 1, 0])
    o3d.io.write_point_cloud('C:\Data_share\clouds_for_paper\plane.pts', plane_cloud)
    rest_cloud = pcd.select_by_index(inliers, True)  # select everything else
    #rest_cloud.paint_uniform_color([1, 0, 0])  # color everything else red
    o3d.io.write_point_cloud('C:\Data_share\clouds_for_paper\\rest.pts', rest_cloud)
    #draw_clouds([plane_cloud, rest_cloud])
    # clustering to remove additional noise e.g. from tripod intersecting the plane
    labels = np.array(plane_cloud.cluster_dbscan(eps=0.04, min_points=100))
    board_cloud = segment_by_label(plane_cloud, labels, 0, False)

    board_cloud = board_cloud.voxel_down_sample(0.01)  # downsample plane to make it more uniform
    #board_cloud.paint_uniform_color([0, 1, 0])
    o3d.io.write_point_cloud('C:\Data_share\clouds_for_paper\\board.pts', board_cloud)

    #draw_clouds([board_cloud])

    # calculate eigenvectors and transform to origin to get bounding box
    eval, evec, centroid = ev_from_pc(board_cloud.points)
    initial_transformation = tmat_from_ev(evec, centroid)
    t_cloud = copy.deepcopy(board_cloud).transform(np.linalg.inv(initial_transformation))  # transform board_cloud to origin
    bbox = t_cloud.get_axis_aligned_bounding_box()  # get board_cloud bounding box
    # this ensures that we really only have the points of the calibration board
    if bbox.get_extent()[1] > 0.67 or len(t_cloud.points) < 5000 or labels.max() == -1:
        print('  Too much noise in dataset!')
        success = False
        draw_clouds([crop_box, plane_cloud, rest_cloud])

    a1 = draw_line(centroid, initial_transformation[:3, 0], [[1, 0, 0]])
    a2 = draw_line(centroid, initial_transformation[:3, 1], [[0, 1, 0]])
    a3 = draw_line(centroid, initial_transformation[:3, 2], [[0, 0, 1]])
    draw_clouds([rest_cloud, board_cloud, t_cloud, a1, a2, a3])

    return board_cloud, initial_transformation, success


def create_calibration_pattern_model(pattern, initial_transformation):
    """
    This function creates a point cloud of the selected calibration pattern as a model.

    :param pattern: selected calibration pattern
    :param initial_transformation: initial transformation for rough alignment
    :return: point cloud of pattern model
    """
    if pattern == 0:  # blob grid
        halfwidth = 0.246  # width of pattern/2
        halfheight = 0.301  # height of pattern/2
        w_step = h_step = 0.005  # sample one point every 5 mm
    else:
        print('Currently not implemented!')
        sys.exit()
    pattern_array = []
    colors_array = []
    for i in np.arange(-halfwidth, halfwidth, w_step):
        for j in np.arange(-halfheight, halfheight, h_step):
            pattern_array.append([i, j, 0.0])
            colors_array.append([0.5, 0.5, 0.5])
    pattern_model = o3d.geometry.PointCloud(o3d.utility.Vector3dVector(pattern_array))
    pattern_model.colors = o3d.utility.Vector3dVector(np.asarray(colors_array))
    pattern_model.transform(initial_transformation)
    return pattern_model


def align_model_scan(scan, model):
    """
    This function aligns the model of our calibration pattern with the actual scan.

    Due to the nature of ICP and the correspondences, actually, the scan is aligned to the model and
    the inverted transformation is returned.
    :param scan: point cloud of calibration pattern from scan
    :param model: point cloud of calibration pattern model
    :return: transformation from model to scan
    """
    threshold = 0.1
    it = 50
    trans_init = np.eye(4)
    # icp with inverted source and target, since better alignment is achieved
    reg_p2p_coarse = o3d.pipelines.registration.registration_icp(scan, model, threshold, trans_init,
                                                                 o3d.pipelines.registration.TransformationEstimationPointToPoint(),
                                                                 o3d.pipelines.registration.ICPConvergenceCriteria(
                                                                     max_iteration=it))
    model_transformed = copy.deepcopy(model).transform(np.linalg.inv(reg_p2p_coarse.transformation))
    o3d.io.write_point_cloud('C:\Data_share\clouds_for_paper\icp1.pts', model_transformed)

    # then fine
    threshold = 0.01
    reg_p2p_fine = o3d.pipelines.registration.registration_icp(scan, model_transformed, threshold, trans_init,
                                                               o3d.pipelines.registration.TransformationEstimationPointToPoint(),
                                                               o3d.pipelines.registration.ICPConvergenceCriteria(
                                                                   relative_rmse=1e-12))
    model_transformed = model_transformed.transform(np.linalg.inv(reg_p2p_fine.transformation))
    o3d.io.write_point_cloud('C:\Data_share\clouds_for_paper\icp2.pts', model_transformed)

    # return inverse transformation because of inverted source and target
    return np.linalg.inv(reg_p2p_coarse.transformation) @ np.linalg.inv(reg_p2p_fine.transformation)


# MISC FUNCTIONS


def read_data_list(path):
    """
    This function traverses the given path and finds all lidar files and thermal images.

    The folders per scan must be named 'scan...' and the lidar files must contain '...lidar...'
    The thermal images must be present in raw .txt files

    :param path: path to scan folders
    :return: list of scan files and list of dicts of thermal files
    """
    real_path = os.path.realpath(path)
    contents = os.walk(real_path)
    scan_files = []
    image_files = []
    for x in contents:
        if 'scan' in x[0]:
            counter = 0
            images = {}
            for file in x[2]:
                if '.txt' in file:
                    if 'lidar' in file:
                        scan_files.append(x[0] + separator + file)
                    else:
                        images[counter] = x[0] + separator + file
                        counter += 1
            image_files.append(images)
    return scan_files, image_files


def read_thermal_files(path):
    real_path = os.path.realpath(path)
    contents = os.walk(real_path)
    images = []
    for x in contents:
        for file in x[2]:
            if '.txt' in file and 'lidar' not in file:
                images.append(x[0] + separator + file)
    return images


def scalar_to_grayscale_array(scalar):
    """
    This function takes a scalar array and converts it into a floating point rgb gray value
    for better visualization in Open3D.

    The values are scaled from 0 to the maximum scalar.

    :param scalar: array of scalars
    :return: array of rgb values
    """
    min_r, max_r, _, _ = cv.minMaxLoc(scalar)
    if max_r <= 254:
        max_r = 254
    gray = np.zeros((len(scalar), 3), np.float32)
    gray[:, [0]] = scalar/max_r
    gray[:, [1]] = scalar/max_r
    gray[:, [2]] = scalar/max_r
    return gray


def save_open3d_pc(pc, filename):
    f = open(filename, 'w')
    points = np.asarray(pc.points)
    colors = np.asarray(pc.colors)
    for i in range(0, len(pc.points)):
        f.write('{0},{1},{2},{3}\n'.format(points[i, 0], points[i, 1], points[i, 2], int(colors[i, 0]*254)))
    f.close()
